# Supplementary material for: Machine learning based identification potential feature genes for prediction of drug efficacy in nonalcoholic steatohepatitis animal model
Source: Lipids Health Dis. 2024 Aug 24;23:266. doi: 10.1186/s12944-024-02231-9 (PMC11344433; doi:10.1186/s12944-024-02231-9)
Supplement: Supplementary file 1 — Supplementary Material 1. Fig. A.1. Showing the pathogenic pathways and processes involved in NAFLD/NASH genesis through the KEGG pathway database, Fig. A.2. showing the involvement of the biochemical-RNA signatures in pathogenic mechanisms (Hippo signaling, TGF-β signaling, TNF signaling pathway, apoptosis, oxidative stress, and inflammatory response) through the KEGG pathway database, and GeneCards database; Fig. A.3. Validation that our selected mRNAs are key regulatory genes in gut microbiota, Fig. A.4. Validation of the interaction between the selected mRNAs and the retrieved miRNAs from mirwalk3; Fig. A.5. Validation of the relation of the candidate miRNAs to pathogenic mechanisms such as Hippo signaling, and TGF-β signaling through DIANA tools mirPath 3; Fig. A.6. Validation of the interaction between the selected miRNAs and the retrieved lncRNAs from mirwalk3 and DIANA-LncBase; Table A.1. The detailed differentially expressed genes in NASH were retrieved from the gene chip datasets GSE164760, GSE24807, and GSE126848, Table A.2. List of primer assays; Table A.3. Histopathological scoring grid for NAFLD/NASH liver sections. [file 12944_2024_2231_MOESM1_ESM.zip]

Archive with 2 entries (2 files):
- Suppl table & figures.docx
- Supplementary Table A4.xlsx
