# Supplementary material for: Machine learning based identification potential feature genes for prediction of drug efficacy in nonalcoholic steatohepatitis animal model
Source: Lipids Health Dis. 2024 Aug 24;23:266. doi: 10.1186/s12944-024-02231-9 (PMC11344433; doi:10.1186/s12944-024-02231-9)
Supplement: Supplementary file 1 — Supplementary Material 1. Fig. A.1. Showing the pathogenic pathways and processes involved in NAFLD/NASH genesis through the KEGG pathway database, Fig. A.2. showing the involvement of the biochemical-RNA signatures in pathogenic mechanisms (Hippo signaling, TGF-β signaling, TNF signaling pathway, apoptosis, oxidative stress, and inflammatory response) through the KEGG pathway database, and GeneCards database; Fig. A.3. Validation that our selected mRNAs are key regulatory genes in gut microbiota, Fig. A.4. Validation of the interaction between the selected mRNAs and the retrieved miRNAs from mirwalk3; Fig. A.5. Validation of the relation of the candidate miRNAs to pathogenic mechanisms such as Hippo signaling, and TGF-β signaling through DIANA tools mirPath 3; Fig. A.6. Validation of the interaction between the selected miRNAs and the retrieved lncRNAs from mirwalk3 and DIANA-LncBase; Table A.1. The detailed differentially expressed genes in NASH were retrieved from the gene chip datasets GSE164760, GSE24807, and GSE126848, Table A.2. List of primer assays; Table A.3. Histopathological scoring grid for NAFLD/NASH liver sections. [file 12944_2024_2231_MOESM1_ESM.zip › Supplementary Table A4.xlsx]

## Sheet: Sheet1
	Histopathological NASH score	Inflammation Grades	Fibrosis stages	YAP1	LATS1	NF2	miR-1205	SRD5A3-AS1	FOXA2	TEAD2	LATS2	miR-650	RPARP-AS1	AMOTL2	SMAD4	SOX11	miR‑6807‑5p	HSPD1	MMP14	ITGB1	TNF	miR-6881-5P	Lnc-SPARCL1-1:2
CONTROL	0	0	0	0.94057	1.23568	1.56799	0.918	1.40183	1.60255	0.78	1	0.98806	1.29839	1	1	1	0.89	0.82	1	1.07	1.385	1.38	1
	0	0	0	0.906407	1.1	1.19877	1	1.14938	1.48321	1.00667	0.989	0.880928	1.58227	1.10191	0.988481	1.04546	0.997574	0.89	1.32	1	1	0.965	1.1
	0	0	0	0.872023	1	1.32346	0.989	1.16173	1.197	1	1.54997	1	1.3213	1.29839	0.860192	1.42418	1	1	0.93	1.5	3	1	0.97
	0	0	0	1	1.33456	1	0.893719	1	1	1	0.9	1	1	1.3213	1	1.11065	0.930096	0.84	1.2	1.82	0.898	1.15967	0.7
	0	0	0	1.12634	1.43225	1.46503	0.960996	1.44864	0.9	0.81	0.814	0.82	1.29148	1.14938	0.951468	0.981691	0.880734	0.8825	1.18	1.1	1.7	0.872	1.05
	0	0	0	0.848456	1.1953	1.20987	0.94956	1.20259	1	0.9765	1.23299	0.799893	1.10191	1.1742	0.885643	1.20359	0.931072	1.3	0.89	1.78	1.285	1.26	0.87
	0	0	0	0.906407	1.1	1.19877	1	1.16173	1.48321	1.00667	0.989	0.880928	1.58227	1.10191	0.988481	1.04546	0.997574	0.89	1.32	1	1	0.965	1.1
	0	0	0	0.872023	1	1.32346	0.989	1	1.197	1	1.34997	1	1.3213	1.29839	0.860192	1.42418	1	1	0.93	1.5	1.3	1	0.97
	0	0	0	1	1.33456	1	0.893719	1.44864	1	1	0.9	1	1	1.3213	1	1.11065	0.930096	0.84	1.3	1.82	0.898	1.05967	0.7
	0	0	0	1.12634	1.43225	1.46503	0.960996	1.20259	0.9	0.81	0.814	0.82	1.29148	1.14938	0.951468	0.981691	0.880734	0.8825	1.18	1.51	1.47	0.72	1.05
NASH (12wk)	7	3	3	8.55312	0.210561	0.192464	6.01675	0.201513	15.233	14.8599	0.09059	20.1668	0.17076	0.1384	14.903	0.133	15.3564	6.18	8.1	13.8929	24	4.193	6.2
	7	3	3	10.137	0.1939	0.216916	5.8356	0.305408	18.297	20.2687	0.0786	22.4567	0.184018	0.160996	12.9009	0.12083	12.4158	8.85	12.57	14.27	19	3.7	4.3
	8	3	3	11.7217	0.1771	0.230101	5.59852	0.198704	16.765	16.8604	0.12918	20.9878	0.150929	0.098929	13.7865	0.160202	13	5.37	12.8	14.7631	22.91	5.27	5.25
	7	3	3	10.5	0.16349	0.206227	7.55675	0.184859	17.5643	18.115	0.09918	22.8886	0.098754	0.118	16.297	0.207245	13.1898	6.2	9.33	12.5865	16.78	4.34586	4.775
	8	3	3	9.8	0.154588	0.199488	5.90109	0.172684	15.233	16.69	0.077192	23.6786	0.118756	0.10221	14.8729	0.1975	12.8767	7.8	10.98	11.3845	17.598	6.98	7.012
	8	3	3	14.297	0.200241	0.182267	6.80764	0.191254	16.22	17.9835	0.106722	21.9877	0.171683	0.119875	16.9877	0.155319	13.3677	5.956	8.2	16.8	20.44	6.08	7.9
	8	3	3	10.137	0.1771	0.216916	5.8356	0.305408	18.297	20.2687	0.0786	22.4567	0.184018	0.160996	12.9009	0.12083	12.4158	8.85	8.57	14.27	19	3.7	4.3
	8	3	3	11.7217	0.16349	0.230101	5.59852	0.198704	16.765	16.8604	0.12918	20.9878	0.150929	0.098929	13.7865	0.160202	13	5.37	12.8	10.7631	22.91	5.27	5.25
	8	3	3	10.5	0.184588	0.206227	7.55675	0.184859	17.5643	18.115	0.09918	22.8886	0.098754	0.118	16.297	0.207245	13.1898	6.2	10.33	12.5865	16.78	4.34586	4.775
	7	3	3	9.8	0.200241	0.199488	5.90109	0.172684	15.233	16.69	0.077192	23.6786	0.118756	0.10221	14.8729	0.1975	12.8767	7.8	10.98	11.3845	17.598	5.98	6.012
	8	3	3	9.12336	0.293357	0.218934	5.02134	0.591335	16.8986	13	0.134622	17.327	0.213708	0.142035	12.4786	0.205517	12.9712	6.2	7.33	12.5865	16.78	4.34586	4.775
	8	3	3	10.297	0.30497	0.301402	4.97084	0.402965	15.8854	16.4588	0.120053	16.6931	0.201481	0.167225	12.911	0.134148	9.99876	5.956	9.2	16.8	27.44	6.08	7.9
NASH (9wk)	6	2	2	7.45302	0.40802	0.380802	5.14028	0.3194	13.137	13.269	0.129457	17	0.18448	0.171628	11.7217	0.239	9.3217	6.18	8.1	9.89292	14	4.193	3.2
	7	3	2	8.98714	0.587347	0.405187	4.43022	0.403022	11.7217	15.3381	0.11611	16.9541	0.245134	0.151082	12.6785	0.171	10.9	8.85	9.57	14.27	19	5.7	4.3
	6	2	2	7.98976	0.5064	0.539606	3.98606	0.60124	12.5	12.9786	0.098444	15.2573	0.289765	0.1444	14.3381	0.182083	11.3663	5.37	12.8	10.7631	22.91	5.27	5.25
	5	3	3	4.09103	0.749723	0.512124	2.59529	1.78955	8.89675	11.1008	0.173665	1.98768	0.398768	0.154997	13.2375	0.166324	1.96988	4.15	7.52	11.85	17.4	6.98	3.87
	7	3	2	8.14568	0.450497	0.608767	6.01268	0.489678	14.3987	14.895	0.0861511	16.927	0.1701	0.191975	13.3381	0.27314	12.9873	7.8	10.98	11.3845	17.598	6.98	5.012
	5	3	3	4.91031	0.807229	0.601212	3.59529	1.78955	9.89675	10.1008	0.0973665	11.9877	0.298768	0.1755	12.2375	0.156632	1.96988	5.15	10.52	90.85	13.4	7.98	4.012
	7	3	3	8.98714	0.45687	0.405187	4.43022	0.403022	11.7217	15.3381	0.11611	16.9541	0.245134	0.151082	12.6785	0.171	10.9	8.85	9.57	14.27	19	3.7	4.3
	6	2	2	7.98976	0.5064	0.396064	3.98606	0.60124	12.5	12.9786	0.098444	15.2573	0.289765	0.1444	14.3381	0.182083	11.3663	5.37	12.8	10.7631	22.91	5.27	5.25
	8	3	3	9.12336	0.629336	0.421893	5.02134	0.591335	16.8986	13	0.134622	17.327	0.213708	0.203459	12.4786	0.205517	12.9712	6.2	8.33	12.5865	16.78	4.34586	4.775
	7	3	2	8.14568	0.470497	0.498767	6.01268	0.489678	14.3987	14.895	0.0861511	16.927	0.1701	0.191975	13.3381	0.27314	12.9873	7.8	10.98	11.3845	17.598	4.98	4.012
	5	3	3	5.09103	0.674095	0.631212	4.59529	1.78955	10.3987	16.1009	0.136651	12.9877	0.8768	0.2055	11.2375	0.148324	11.9699	6.1095	10.52	10.85	12.4	3.98	5.7
	5	3	3	6.09103	0.7	0.671212	3.59529	1.78955	12.8968	12.1008	0.073665	10.9877	0.498768	0.210491	13.2375	0.266324	12.9699	5.915	11.52	11.85	14.4	4.98	3.87
Probiotic “Flora Ultra Strength	4	1	1	2.01695	2.13578	2.98879	1.01802	2.56229	1.93772	5.81357	1.73	3.48765	2.08386	2.42914	3.102	3.16	3.14268	0.42	0.32	1.46247	4.02	1.04	1.4
	2	1	1	1.67321	2.45568	4.00543	1.37015	3.23055	2.6565	3.8494	2.03162	2.32695	2.18349	1.966	4.0125	4.04339	2.87926	0.72	0.3245	1.19	6.5	0.74	1.1
	4	2	2	2.57926	1.98765	2.9388	0.9678	2.46323	2.15585	3.728	1.366	2.92695	2.40158	2.3665	2.615	3.14268	2.33552	0.502	0.32	1.24233	4.82	0.75	1.04
	2	1	1	1.8981	2.65443	3.87039	1.15535	3.26241	2.89675	4.10085	1.73665	1.98768	1.98768	1.54997	3.2375	4.16632	1.96988	0.3815	0.42	1.085	7.4	0.98	0.87
	4	1	1	2.39792	2.179	3.98621	0.876975	3.0826	2.30875	3.91703	1.8249	2.09869	3.0826	1.8249	3.14268	2.99878	2.62467	0.49	0.14	1.55	5.18	1.12	0.93
	3	1	1	1.98772	1.78987	2.76544	0.981054	2.27765	2.46875	4.28177	1.63299	1.88093	2.27765	2.0273	3.22194	3.50224	2.796	0.54	0.39	1.3785	5.4	1.254	1.88
	3	1	1	1.67321	1.98765	4.00543	1.37015	3.23055	2.6565	3.8494	2.03162	2.32695	2.18349	1.966	4.0125	4.04339	2.87926	0.72	0.3987	1.19	6.5	0.74	1.1
	4	2	2	2.57926	2.65443	2.9388	0.9678	2.46323	2.15585	3.728	1.9366	2.92695	2.40158	2.3665	2.615	3.14268	2.33552	0.62	0.32	0.924233	4.82	0.75	1.04
	3	1	1	1.8981	2.179	3.87039	1.15535	3.26241	2.89675	4.10085	1.73665	1.98768	1.98768	1.54997	3.2375	4.16632	1.96988	0.3915	0.352	0.85	7.4	0.98	0.87
	4	1	1	2.39792	1.78987	3.98621	0.876975	3.0826	2.30875	3.91703	1.8249	2.09869	3.0826	1.8249	3.14268	2.99878	2.62467	0.49	0.214	1.155	6.18	1.12	0.93
	4	2	2	2.37506	1.78987	2.43779	1.75504	2.11383	1.93772	5.81357	1.73	3.48765	2.08386	2.42914	3.102	3.16	3.14268	0.392	0.32	1.46247	4.02	1.14	1.4
	4	2	2	1.88685	1.33456	2.81349	1.66204	2.07402	2.6565	3.8494	2.03162	2.32695	2.18349	1.966	4.0125	4.04339	2.87926	0.6062	0.4	1.19	6.5	0.74	1.1
Prebiotic Inulin	4	2	2	2.37506	1.78987	2.43779	1.75504	2.11383	1.93772	5.81357	1.73	3.48765	2.08386	1.42914	4.102	4.16	4.14268	0.32	0.42	1.96247	8.02	2.4	1.94
	4	1	1	1.88685	1.33456	2.81349	1.66204	2.07402	2.6565	3.8494	2.03162	2.32695	2.18349	1.966	5.0125	4.94339	3.87926	0.92	0.5	1.819	8.5	1.74	1.71
	4	2	2	1.9473	1.87653	2.6634	1.56905	2.26996	2.15585	3.728	1.366	2.92695	2.40158	2.03665	3.615	4.14268	3.33552	0.52	0.52	1.69423	7.82	1.4275	1.504
	5	2	2	3.09103	1.66698	1.91212	1.59529	1.78955	2.89675	4.10085	1.73665	1.98768	1.98768	1.54997	3.82375	4.96632	3.96988	0.95	0.62	1.85	6.4	1.98	1.87
	4	2	2	2.09031	1.56221	2.26862	1.03466	1.91542	2.30875	3.91703	1.8249	2.09869	3.0826	1.58249	3.91427	3.99878	3.62467	0.849	0.74	2.055	9.18	1.92	1.293
	4	2	2	2.9084	1.64603	1.64335	1.80913	1.64469	2.46875	4.28177	1.53299	1.88093	2.27765	1.90273	3.82219	4.05022	3.796	0.754	0.739	1.785	8.4	1.254	1.94
	3	2	2	1.88685	1.33456	2.81349	1.66204	2.07402	2.6565	3.8494	2.03162	2.32695	2.18349	1.966	4.0125	4.04339	2.87926	0.72	0.5	1.819	6.5	1.74	1.61
	4	2	2	1.9473	1.87653	2.6634	1.56905	2.26996	2.15585	3.728	1.366	2.92695	2.40158	2.03665	5.0615	4.14268	3.33552	0.82	0.62	1.94233	7.82	1.75	1.504
	5	3	3	3.09103	1.66698	1.91212	1.59529	1.78955	2.89675	4.10085	1.73665	1.98768	1.98768	1.54997	3.82375	4.96632	3.96988	0.85	0.52	1.85	8.4	1.98	1.87
	4	2	2	2.09031	1.56221	2.26862	1.03466	1.91542	2.30875	3.91703	1.8249	2.09869	3.0826	1.58249	3.91427	3.99878	3.62467	0.89	0.74	2.055	9.18	1.92	1.293
	4	2	2	2.09031	1.56221	2.26862	1.03466	1.91542	2.30875	3.91703	1.8249	2.09869	3.0826	1.8249	3.14268	2.99878	2.62467	0.49	0.84	1.55	9.18	1.612	1.793
	4	2	2	2.9084	1.64603	1.64335	1.80913	1.64469	2.46875	4.28177	1.23299	1.88093	2.27765	2.0273	3.22194	3.50224	2.796	0.54	0.69	1.785	7.4	1.54	1.88
SYN (Combtn)	3	0	0	0.622375	3.13578	3.88679	0.606756	3.51128	0.95575	2.38	2.9	0.845408	4.98248	3.38	1.43848	5.796	1.16589	0.63	0.052	0.597	0.14	0.1405	0.65
	2	1	1	0.840602	3.59557	4.26433	0.445038	4.19299	1.6974	2.35474	2.8	0.922504	3.59857	4.35474	1.18704	6.6782	1.598	0.51	0.082	0.212	0.25	0.292	0.74
	2	0	0	0.701488	2.98765	4.388	0.76413	3.68783	1.4597	1.94997	2.25	1.28093	3.85289	5.81357	1.19353	5.76076	0.987675	0.62	0.06	0.205	0.11	0.381	0.677
	2	1	1	0.889508	2.96544	3.95386	0.690076	3.45965	2.01875	1.8249	3.13	1.51009	4.26789	4.692	0.972679	5.355	1.2	0.56	0.05	0.42	0.37	0.19	0.23
	2	0	0	0.790408	3.179	5.38621	0.549654	4.2826	1.26375	1.7233	2.624	0.726	2.95	3.83165	1.53174	6.53079	1.30555	0.37	0.05	0.65	0.11	0.26	0.512
	3	1	1	0.90147	2.78986	4.52126	0.606892	2.98656	2.06875	2.05299	2.42914	1.16699	3.93037	4.41439	1.2574	6.02415	1.025	0.45	0.0565	0.3019	0.25	0.589	0.47
	3	1	1	0.840602	3.59557	4.388	0.445038	4.19299	1.6974	2.35474	2.8	0.922504	3.59857	4.35474	1.18704	6.6782	1.598	0.51	0.0422	0.3012	0.25	0.592	0.74
	2	0	0	0.701488	2.98765	3.95386	0.76413	3.68783	1.4597	1.94997	2.25	1.28093	3.85289	5.81357	1.19353	5.76076	0.987675	0.62	0.06	0.205	0.11	0.481	0.677
	3	1	1	0.889508	2.96544	5.38621	0.690076	3.45965	2.01875	1.8249	3.13	1.51009	4.26789	4.692	0.972679	5.355	1.2	0.56	0.05	0.42	0.17	0.19	0.23
	2	0	0	0.790408	3.179	4.95213	0.549654	4.2826	1.26375	1.7233	2.624	0.726	2.95	3.83165	1.53174	6.53079	1.30555	0.47	0.06	0.65	0.11	0.26	0.312
	3	1	1	1.08869	1.93456	3.98135	0.662042	2.07402	1.6565	3.0494	2.03162	1.2695	2.18349	3.966	1.60125	4.94339	3.87926	0.792	0.059	0.4819	0.25	0.374	0.71
	3	2	2	1.18869	2.33456	3.81349	0.662042	2.07402	1.46565	2.8494	2.03162	1.32695	2.18349	4.966	1.70125	4.04339	2.87926	0.72	0.05	0.319	0.15	0.34	0.6
12 week-Mutaflor	3	0	0	0.622375	3.13578	3.88679	0.606756	3.51128	1.95575	2.38	2.9	0.845408	4.98248	3.38	1.43848	5.796	1.16589	0.43	0.182	0.97	0.14	0.1405	0.65
	2	1	1	0.840602	3.59557	4.26433	0.445038	4.19299	1.6974	2.35474	2.8	0.922504	3.59857	4.35474	1.18704	6.6782	1.598	0.51	0.22	1.12	0.25	0.192	0.74
	2	1	1	0.701488	2.98765	4.388	0.76413	3.68783	1.4597	1.94997	2.25	1.28093	3.85289	5.08136	1.19353	5.76076	0.987675	0.62	0.16	1.205	0.11	0.181	0.677
	2	1	1	0.889508	2.96544	3.95386	0.690076	3.45965	2.01875	1.8249	3.13	1.51009	4.26789	4.692	0.972679	5.355	1.2	0.56	0.15	0.942	0.27	0.19	0.923
	2	0	0	0.790408	3.179	5.38621	0.549654	4.2826	1.26375	1.7233	2.624	0.726	2.95	3.83165	1.53174	6.53079	1.30555	0.37	0.13	0.65	0.11	0.26	0.42
	3	1	1	0.90147	2.78986	4.52126	0.606892	2.98656	2.06875	2.05299	2.42914	1.16699	3.93037	4.41439	1.2574	6.02415	1.025	0.415	0.195	1.019	0.115	0.1589	0.47
	3	1	1	0.840602	3.59557	4.388	0.445038	4.19299	1.6974	2.35474	2.8	0.922504	3.59857	4.35474	1.18704	6.6782	1.598	0.51	0.22	1.012	0.25	0.192	0.74
	2	1	1	0.701488	2.98765	3.95386	0.76413	3.68783	1.4597	1.94997	2.25	1.28093	3.85289	5.18136	1.19353	5.76076	0.987675	0.62	0.206	0.9205	0.11	0.2081	0.677
	3	1	1	0.889508	2.96544	5.38621	0.690076	3.45965	2.01875	1.8249	3.13	1.51009	4.26789	4.692	0.972679	5.355	1.2	0.56	0.2705	0.9872	0.207	0.19	0.923
	2	1	1	0.790408	3.179	4.52126	0.549654	4.2826	1.26375	1.7233	2.624	0.726	2.95	3.83165	1.53174	6.53079	1.30555	0.47	0.23	0.85	0.141	0.26	0.82
	4	2	2	1.38869	1.33456	3.81349	0.766204	2.07402	2.6565	3.08494	2.03162	1.32695	2.18349	2.966	1.0125	4.94339	2.87926	0.72	0.2	1.109	0.15	0.374	1.1
	4	2	2	1.29473	1.87653	3.6634	0.69047	2.26996	2.15585	2.728	1.366	1.22695	2.40158	2.3665	1.1615	5.14268	2.33552	0.502	0.17	1.21423	0.1282	0.75	1.04
12 week-Kefir	3	0	0	0.962237	3.13578	3.88679	0.606756	3.51128	1.59557	2.38	2.9	1.84541	4.98248	3.38	1.43848	5.796	1.16589	0.33	0.192	0.097	0.14	0.1405	0.65
	2	1	1	0.840602	3.59557	4.26433	0.445038	4.19299	1.6974	2.35474	2.8	1.9225	3.59857	4.35474	1.18704	6.6782	1.598	0.51	0.22	0.012	0.25	0.192	0.74
	2	1	1	0.701488	2.98765	4.388	0.76413	3.68783	1.4597	1.94997	2.25	1.28093	3.85289	5.81357	1.19353	5.76076	0.987675	0.62	0.36	0.205	0.11	0.281	0.677
	2	1	1	0.889508	2.96544	3.95386	0.690076	3.45965	2.01875	1.8249	3.13	1.51009	4.26789	4.692	0.972679	5.355	1.2	0.56	0.25	0.42	0.37	0.19	0.23
	2	0	0	0.790408	3.179	5.38621	0.549654	4.2826	1.26375	1.7233	2.624	1.726	2.95	3.83165	1.53174	6.53079	1.30555	0.57	0.3	0.65	0.11	0.26	0.812
	3	1	1	0.99147	2.78986	4.52126	0.606892	2.98656	2.06875	2.05299	2.42914	1.16699	3.93037	4.41439	1.2574	6.02415	1.025	0.55	0.215	0.019	0.05	0.3589	0.47
	3	1	1	0.840602	3.59557	4.388	0.445038	4.19299	1.6974	2.35474	2.8	0.922504	3.59857	4.35474	1.18704	6.6782	1.598	0.51	0.22	0.012	0.25	0.92	0.74
	2	1	1	0.701488	2.98765	3.95386	0.76413	3.68783	1.4597	1.94997	2.25	1.28093	3.85289	5.81357	1.19353	5.76076	0.987675	0.762	0.26	0.205	0.11	0.81	0.677
	3	1	1	0.889508	2.96544	5.38621	0.690076	3.45965	2.01875	1.8249	3.13	1.51009	4.26789	4.692	0.972679	5.355	1.2	0.56	0.35	0.42	0.07	0.19	0.723
	2	1	1	0.790408	3.179	4.52126	0.549654	4.2826	1.26375	1.7233	2.624	0.726	2.95	3.83165	1.53174	6.53079	1.30555	0.77	0.3	0.65	0.11	0.26	0.912
	4	2	2	1.2473	1.87653	2.96634	0.456905	2.26996	2.15585	2.728	1.366	2.92695	2.40158	3.3665	1.615	5.14268	2.33552	0.802	0.402	0.242333	0.22	0.75	1.04
	4	2	2	1.09031	1.56221	3.26862	0.503466	1.91542	2.30875	2.91703	1.8249	2.09869	3.0826	3.8249	1.14268	4.99878	2.62467	0.49	0.34	1.55	0.18	0.12	0.93
Rosavin-10	5	2	2	2.37506	1.78987	2.43779	1.75504	2.11383	1.93772	5.81357	1.73	3.48765	2.08386	1.42914	4.102	4.16	4.14268	4.993	5.97	7.722	16.5175	2.79275	2.3
	4	2	2	1.88685	1.33456	2.81349	1.66204	2.07402	2.6565	3.8494	2.03162	2.32695	2.18349	1.966	5.0125	4.94339	3.87926	5.27	4.722	4.03339	25.6725	2.9	2.2
	4	2	2	1.9473	1.87653	2.6634	1.56905	2.26996	2.15585	3.728	1.366	2.92695	2.40158	2.03665	3.615	4.14268	3.33552	5.78	4.3	6.349	17.189	3.49069	1.9
	6	3	3	3.09103	1.66698	1.91212	1.59529	1.78955	2.89675	4.10085	1.73665	1.98768	1.98768	1.54997	3.82375	4.96632	3.96988	8.35	5.335	8.33	13.4188	6.07397	1.88
	5	2	2	2.09031	1.56221	2.26862	1.03466	1.91542	2.30875	3.91703	1.8249	2.09869	3.0826	1.58249	3.91427	3.99878	3.62467	5	3.3555	7.095	13.91	4.12	2.2
	5	3	3	2.9084	1.64603	1.64335	1.80913	1.64469	2.46875	4.28177	1.23299	1.88093	2.27765	1.90273	3.82219	4.05022	3.796	4.9	5.42812	6.226	19.5633	3.78	3.6
	4	2	2	1.88685	1.33456	2.81349	1.66204	2.07402	2.6565	3.8494	2.03162	2.32695	2.18349	1.966	4.0125	4.94339	3.87926	5.27	4.722	4.03339	25.6725	3.9	2.2
	4	2	2	1.9473	1.87653	2.6634	1.56905	2.26996	2.15585	3.728	1.366	2.92695	2.40158	2.03665	5.0615	4.14268	3.33552	7.78	4.3	6.349	17.189	3.49069	1.9
	6	3	3	3.09103	1.66698	1.91212	1.59529	1.78955	2.89675	4.10085	1.73665	1.98768	1.98768	1.54997	3.82375	4.96632	3.96988	8.35	5.335	8.33	13.4188	6.07397	1.88
	5	2	2	2.09031	1.56221	2.26862	1.03466	1.91542	2.30875	3.91703	1.8249	2.09869	3.0826	1.58249	3.91427	3.99878	3.62467	5	3.3555	7.095	13.91	5.12	2.2
	4	2	2	2.9084	1.64603	1.64335	1.80913	1.64469	2.46875	4.28177	1.23299	1.88093	2.27765	2.0273	3.22194	3.50224	2.796	6.54	3.39	7.785	15.4	4.254	1.88
	4	2	2	1.9473	1.87653	2.6634	1.56905	2.26996	2.15585	3.728	1.366	2.92695	2.40158	2.3665	4.615	3.14268	2.33552	4.92	4.12	6.24233	14.82	3.75	1.4
Rosavin-20	2	2	2	2.01695	2.13578	2.98879	1.01802	2.56229	1.37725	3.81357	1.973	2.48765	3.08386	2.42914	3.102	3.16	3.14268	0.42	0.22	1.46247	7.02	1.4	1.4
	1	1	1	1.67321	2.45568	4.00543	1.37015	3.23055	2.0565	3.28494	2.53162	1.9327	3.18349	1.966	4.0125	4.04339	2.87926	0.72	0.145	1.19	6.5	0.74	1.1
	3	2	2	2.57926	1.98765	2.9388	0.9678	2.46323	2.15585	3.1728	1.8366	1.92695	2.40158	2.3665	2.615	3.14268	2.33552	0.502	0.12	1.24233	7.82	0.75	1.04
	2	2	2	1.8981	2.65443	3.87039	1.15535	3.26241	1.89675	3.31008	1.97367	1.98768	2.48768	1.54997	3.2375	4.16632	1.96988	0.715	0.2052	1.85	7.4	0.98	1.087
	3	2	2	2.39792	2.179	3.98621	0.876975	3.0826	2.10875	3.0917	1.8249	2.09869	2.60826	1.8249	3.14268	2.99878	2.62467	0.49	0.14	1.55	9.18	1.12	1.093
	1	2	2	1.98772	1.78987	2.76544	0.981054	2.27765	2.16875	3.28177	1.7233	1.68809	2.77651	2.0273	3.22194	3.50224	2.796	0.54	0.19	1.785	8.4	1.254	1.88
	4	2	2	2.09031	1.56221	2.26862	1.03466	1.91542	2.30875	3.91703	1.8249	2.09869	3.0826	1.8249	3.14268	2.99878	2.62467	0.49	0.14	1.55	9.18	1.12	1.193
	3	2	2	2.57926	2.65443	2.9388	0.9678	2.46323	2.01559	3.728	1.7366	1.92695	2.40158	2.3665	2.615	3.14268	2.33552	0.802	0.12	1.24233	6.82	0.75	1.04
	4	2	2	2.37506	1.78987	2.43779	1.75504	2.11383	1.93772	5.81357	1.73	1.48765	2.08386	2.42914	3.102	3.16	3.14268	0.62	0.207	1.46247	5.02	1.4	1.4
	3	2	2	2.39792	1.78987	3.98621	0.876975	3.0826	2.30875	3.4917	2.08249	2.09869	3.0826	1.8249	3.14268	2.99878	2.62467	0.49	0.14	1.55	9.18	1.12	0.93
	4	2	2	1.9473	1.87653	2.6634	1.56905	2.26996	2.15585	3.728	1.366	2.02695	2.40158	2.3665	2.615	3.14268	2.33552	0.702	0.12	1.24233	6.82	0.75	1.04
	4	2	2	2.09031	1.56221	2.26862	1.03466	1.91542	2.30875	3.91703	1.8249	2.09869	3.0826	1.8249	3.14268	2.99878	2.62467	0.49	0.14	1.55	9.18	1.12	0.93
Rosavin-30	0	0	0	0.622375	3.13578	3.88679	0.606756	3.51128	1.95575	2.38	2.9	0.845408	4.98248	3.38	1.43848	5.796	1.16589	0.13	0.042	0.197	0.314	0.1405	0.65
	0	1	1	0.840602	3.59557	4.26433	0.445038	4.19299	1.6974	2.35474	2.8	0.922504	3.59857	4.35474	1.18704	6.6782	1.598	0.31	0.0392	0.212	0.25	0.092	0.74
	0	0	0	0.701488	2.98765	4.388	0.76413	3.68783	1.4597	1.94997	2.25	1.28093	3.85289	5.81357	1.19353	5.76076	0.987675	0.42	0.06	0.205	0.21	0.081	0.677
	1	1	1	0.889508	2.96544	3.95386	0.690076	3.45965	2.01875	1.8249	3.13	1.51009	4.26789	4.692	0.972679	5.355	1.2	0.36	0.05	0.42	0.47	0.19	0.23
	0	0	0	0.790408	3.179	5.38621	0.549654	4.2826	1.26375	1.7233	2.624	1.0726	2.95	3.83165	1.53174	6.53079	1.30555	0.27	0.03	0.365	0.511	0.26	0.12
	1	1	1	1.39015	2.78986	4.52126	0.606892	2.98656	2.06875	2.05299	2.42914	1.16699	3.93037	4.41439	1.2574	6.02415	1.025	0.15	0.042	0.419	0.5	0.0589	0.47
	0	1	1	0.840602	3.59557	4.388	0.445038	4.19299	1.6974	2.35474	2.8	0.922504	3.59857	4.35474	1.18704	6.6782	1.598	0.51	0.0442	0.212	0.425	0.092	0.74
	0	0	0	0.701488	2.98765	3.95386	0.76413	3.68783	1.4597	1.94997	2.25	1.28093	3.85289	5.81357	1.19353	5.76076	0.987675	0.32	0.06	0.205	0.611	0.081	0.677
	1	1	1	0.889508	2.96544	5.38621	0.690076	3.45965	2.01875	1.8249	3.13	1.51009	4.26789	4.692	0.972679	5.355	1.2	0.26	0.05	0.42	0.7	0.19	0.23
	1	1	1	1.06732	1.98765	4.00543	1.37015	3.23055	2.2565	2.8494	2.03162	2.03269	3.18349	2.966	1.0125	4.04339	2.87926	0.42	0.05	0.319	0.5	0.74	0.51
	1	3	2	1.28981	2.179	3.87039	1.15535	3.26241	2.18967	2.01009	2.17367	2.29877	2.98768	3.54997	1.2375	4.16632	1.96988	0.15	0.0652	0.55	0.4	0.98	0.87
	0	0	1	0.790408	3.179	4.52126	0.549654	4.2826	1.26375	1.7233	2.624	1.726	2.95	3.83165	1.53174	6.53079	1.30555	0.17	0.03	0.35	0.411	0.26	0.12

## Sheet: Sheet2
	ALT	AST	ALP	GGT	T.Bilirubin	D.Bilirubin	AFP	Albumin	TC	TG	HDL-C	LDL-C	IL-6	TGFB1
CONTROL	33	30	41	12	0.3	0.163	17	1.4	86	49	37	33	1444.71	1990.35
	31	51	38	14	0.28	0.16	15	2.1	78.5	80	34	28	1346.54	1919.16
	39	44	34	15	0.19	0.12	22.9	2.1	79	50	34	30	1256.33	1831.3
	42	33	40	16	0.24	0.15	24	1.9	66	92	40	26	1743.2	1775.26
	40	39	39	19	0.2	0.12	20	1.5	75	74	43	17	1033.45	1879.02
	37	36	31	13	0.26	0.158	19	1.7	72	88	39	15	1081.21	2144.85
	28.8	26.04	24.8	14.16	0.3776	0.177	15	2.1	94.6	46.2	72.6	12.76	1315.2	1715.2
	26.4	18.6	26.04	18.88	0.413	0.1888	22.9	2.1	102.3	47.3	67.1	15.74	1076.8	1144
	34.8	21.08	35.96	15.34	0.3304	0.118	24	1.9	97.9	48.4	73.7	14.52	1004.8	1535.2
	33.6	22.32	27.28	22.42	0.354	0.1416	20	1.5	82.5	42.9	62.7	11.22	1394.4	1464.8
NASH (12wk)	117	75	108	56	1.75	0.69	420	4.1	131	173	24	73	4759.98	7828.09
	150	93	129	83	1.5	0.73	473.3	3.2	132.5	266	22	58	4608.74	6096.76
	130	89	115	58	1.7	0.6	468	3.4	139.5	228	20	54	4701.61	6592.08
	129	78	123	68	1.8	0.65	566	3.5	120.5	201	26	55	4239.09	6543.61
	126	90	138	49	1.5	0.58	600	3.8	122.5	273	22	46	4319.09	7603.91
	147	91	118	50	1.35	0.59	713.8	4	125	214	22	61	4086.05	6461.21
	115.2	89.28	130.2	75.52	2.006	0.708	473.3	3.2	194.7	136.4	28.6	128.82	5234.9	6015.9
	120	91.76	125.24	80.24	1.416	0.826	468	3.4	195.8	143	30.8	126.4	5068.8	6705.6
	118	99.2	112.84	76.7	1.534	0.7198	566	3.5	138.6	130.9	31.8	70.62	5061.1	6123.9
	110.8	91.76	117.8	82.6	1.18	0.8142	513.8	4	128.7	147.6	31.9	71.28	4939.1	5554
	160.8	102.92	133.92	80.24	1.77	1.0298	566	3.5	196.9	154	33	113.1	5047.9	7251.2
	150	107.88	135.16	86.14	1.829	1.003	600	3.8	201.3	154	34.1	126.4	4240.5	5364.7
NASH (9wk)	93.6	84.32	106.64	74.34	1.652	0.59	420	4.1	123.2	118.8	33	66.44	4324.1	4291.1
	96	81.84	109.12	63.72	1.18	0.6254	473.3	3.2	134.75	139.7	39.6	67.21	3960	5184.3
	94.8	83.08	110.36	87.32	1.0738	0.708	468	3.4	132	128.7	39.6	66.66	3416.6	4501.2
	76.8	81.84	98.2	69.56	1.0885	0.3422	448	2.7	139.7	110	29.3	62.9	3636.7	4971.1
	96	86.8	112.84	68.44	1.1446	0.5664	400	3.8	139.7	122.1	31.9	83.38	5036.9	4210.8
	72	66.96	83.08	61.72	0.9322	0.3776	505	2.5	141.9	93.5	32.7	76.52	3829.2	4118.4
	78	68	86	63	1.4	0.5	473.3	3.2	112	108	30	60.4	3931	3901
	80	66	110.36	54	1	0.53	468	3.4	122.5	127	36	61.1	3600	4713
	79	67	112.84	74	0.91	0.6	566	3.5	120	117	36	60.6	3106	4092
	74.4	78.12	93	42.48	1.27552	0.3186	390	3.28	138.6	108.9	39.3	50.9	4976.6	3954.9
	74.4	78.12	93	42.48	1.17552	0.3186	490	3.8	138.6	108.9	33.3	55.9	3976.6	4254.9
	90	80	91	65	1.3	0.61	600	3.8	126	119	38	64.2	4601	3749
Probiotic “Flora Ultra Strength	57	57	62	29	0.55	0.28	60.5	2.5	85	110	30	33	2416.13	3677.75
	54	60	61	30	0.5	0.24	94	2.6	103.5	125	34	44	2499.39	3774.69
	66	66	60	31	0.58	0.23	100	2.3	82.5	113	25	34	2547.15	3726.22
	75	57	57	34	0.7	0.3	124	2.66	96	105	33	42	2290.22	4055.42
	63	54	40	33	0.5	0.26	90	2.8	78	103	33	24	2396.55	4110.01
	66	60	53	27	0.5	0.29	88	2.7	90	109	31	37	2354.29	3908.03
	54	60	61	30	0.5	0.24	94	2.6	103.5	125	34	44	2499.39	3774.69
	66	66	60	31	0.58	0.23	100	2.3	82.5	113	25	34	2547.15	3726.22
	62	63	55	36	0.64	0.27	90	2.8	126	99	33	39	2306	3959
	64	66	55	42	0.75	0.29	88	2.7	127	100	34	39	2397	3701
	75	57	57	34	0.7	0.3	124	2.66	96	105	33	42	2290.22	4055.42
	63	54	40	33	0.5	0.26	90	2.8	78	103	33	24	2396.55	4110.01
Prebiotic Inulin	60	70	61	28	0.6	0.3	80.5	3.05	108.5	107	31	56	2418.96	4120.05
	66	60	77	30	0.8	0.35	110	2.986	85	119	29	32	3086.34	4271.52
	75	73	67	38	0.6	0.28	120	2.93	89.5	116	33	33	2397.74	4195.79
	60	57	59	40	0.58	0.31	124	3.166	83.5	165	29	21	2441.01	4344.12
	81	60	55	31	0.64	0.27	80.5	2.8	87	120	27	36	2559.09	3986.47
	63	55	56	28	0.62	0.28	110	3.05	98	108	31	45	2964.63	4551.44
	66	60	77	30	0.8	0.35	120	2.986	85	119	29	32	3086.34	4271.52
	69.6	70.68	66.8	41.3	0.676	0.3422	100	2.7	107.5	101.2	36	38.5	2549.8	4368.1
	66	68.12	71.76	31.92	0.7142	0.2776	124	2.66	108.6	112.3	34.9	27.72	2673	3618
	75	73	67	38	0.6	0.28	124	2.93	89.5	116	33	33	2397.74	4195.79
	60	57	59	40	0.58	0.31	128	3.166	83.5	165	29	21	2441.01	4344.12
	81	60	55	31	0.64	0.27	98	2.8	87	120	27	36	2559.09	3986.47
SYN (Combtn)	48	42	60	20	0.43	0.26	23	1.45	75.5	79	34	25	2032.41	3102.16
	51	51	54	14	0.6	0.21	23	2.2	86	79	32	38	2143.85	3768.63
	48	48	43	20	0.4	0.22	24	2.4	83	89	29	36	1908.13	3601.93
	36	40	50	27	0.5	0.21	40	2.1	88.5	110	30	36	1954.69	3590.91
	54	60	55	17	0.43	0.23	29	1.8	85	89	33	34	1802.27	3202.26
	47	49	48	22	0.46	0.27	35	1.4	82	100	32	30	1490.69	3408.5
	55	61	54	24	0.69	0.22	24	2.16	96	93	39	25.2	2130	3380
	52	56	69	25	0.71	0.31	34	2.6	90	92	38	33.4	2106	3320
	51	51	54	14	0.6	0.21	23	2.2	86	79	32	38	2143.85	3768.63
	48	48	43	20	0.4	0.22	24	2.4	83	89	29	36	1908.13	3601.93
	36	40	50	27	0.5	0.21	40	2.1	88.5	110	30	36	1954.69	3590.91
	54	60	55	17	0.43	0.23	29	1.8	85	89	33	34	1802.27	3202.26
12 week-Mutaflor	52.8	29.76	55.8	33.04	0.5782	0.236	23	1.45	107.8	75.9	56.1	60.5	2382.6	3241.7
	43.2	37.2	58.28	47.2	0.5074	0.177	23	2.2	123.2	80.3	48.4	58.96	2159.3	2944.7
	45.6	43.4	74.4	34.22	0.472	0.2596	24	2.4	112.2	88	56.1	51.26	2189	2291.3
	60	45.88	73.16	35.4	0.4838	0.3304	40	2.1	99	81.4	55	53.24	2235.2	2171.4
	45.6	49.6	59.52	36.58	0.59	0.236	29	1.8	94.6	82.5	57.2	47.52	2063.6	3191.1
	48	44.64	62	46.02	0.649	0.3422	35	1.4	116.6	77	58.3	48.4	2247.3	3031.6
	60	44	67	44	0.69	0.32	30.5	2.5	119	85	57	33.2	2572	3044
	58	46	69	45	0.71	0.31	94	2.1	120	72	58	53.4	2306	3120
	43.2	37.2	58.28	47.2	0.5074	0.177	23	2.2	123.2	80.3	48.4	58.96	2159.3	2944.7
	45.6	43.4	74.4	34.22	0.472	0.2596	24	2.4	112.2	88	56.1	51.26	2189	2291.3
	60	45.88	73.16	35.4	0.4838	0.3304	40	2.1	99	81.4	55	53.24	2235.2	2171.4
	45.6	49.6	59.52	36.58	0.59	0.236	29	1.8	94.6	82.5	57.2	47.52	2063.6	3191.1
12 week-Kefir	44	24	45	28	0.49	0.2	23	1.45	98	69	51	55	2166	2947
	36	30	47	40	0.43	0.15	23	2.2	112	73	44	53.6	1963	2677
	38	35	60	29	0.4	0.22	24	2.4	102	80	51	46.6	1990	2083
	50	37	59	30	0.41	0.28	40	2.1	90	74	50	48.4	2032	1974
	38	40	48	31	0.5	0.2	29	1.8	86	75	52	43.2	1876	2901
	40	36	50	39	0.55	0.29	35	1.4	106	70	53	44	2043	2756
	48	37	60	35	0.62	0.29	43	2.3	105	82	50	45	2118	2971
	36	40	50	27	0.5	0.21	40	2.1	88.5	90	40	46	1954.69	2590.91
	36	30	47	40	0.43	0.15	23	2.2	112	73	44	53.6	1963	2677
	38	35	60	29	0.4	0.22	24	2.4	102	80	51	46.6	1990	2083
	50	37	59	30	0.41	0.28	40	2.1	90	74	50	48.4	2032	1974
	38	40	48	31	0.5	0.2	29	1.8	86	75	52	43.2	1876	2901
Rosavin-10	95	75	83.08	61.72	2.3	1.5	255	2.8	209.4	125	35	131	2418.96	4120.05
	73.3	77	85.56	56.7	2.4	1.9	220	3	190.2	127	36	139	3086.34	4271.52
	79	97	86.8	41.3	2.6	2.1	182.3	2.9	188.4	77	34	144	2397.74	4195.79
	78	88	91.76	51.92	2.8	1.2	196.7	2.9	191.6	78	32	155	2441.01	4344.12
	85	102	93	42.48	3	1.6	212	2.9	195	105	32	147	2559.09	3986.47
	88	90	68.2	49.56	2.8	1.9	264	2.7	200.6	112	31	150	2964.63	4551.44
	79.6	79.44	85.56	56.7	2.8378	2.3658	194	2.6	183	101.2	33.8	158	3016.6	3932
	69.6	75.68	86.8	41.3	2.9676	1.3422	200	2.7	197.5	101.2	37	138	2549.8	4368.1
	73.3	77	85.56	56.7	2.4	1.9	220	3	190.2	107	36	139	3086.34	4271.52
	79	97	86.8	41.3	2.6	2.1	182.3	2.9	188.4	77	34	144	2397.74	4195.79
	78	88	91.76	51.92	2.8	1.2	196.7	2.9	191.6	78	32	155	2441.01	4344.12
	85	102	93	42.48	3	1.6	212	2.9	195	105	32	147	2559.09	3986.47
Rosavin-20	33	50	67	54	1.5	1.1	60.5	2.5	163.2	61	40	111	2416.13	3677.75
	37	55	69	65	1.6	0.85	94	2.6	164.4	80	38	114	2499.39	3774.69
	55	55	70	35	1.45	1	100	2.3	172.6	93	38	122	2547.15	3726.22
	65	59	74	44	1.7	1.2	124	2.66	173.2	66	37	123	2290.22	4055.42
	40	60	75	36	1.76	1.2	90	2.8	174.8	69	37	124	2396.55	4110.01
	40	67	55	42	1.8	0.9	88	2.7	181.8	74	39	92	2354.29	3908.03
	58	57	70	35	1.82	1.29	100	2.3	155	82	40	95	2318	3971
	55	63	74	44	1.69	1.2	124	2.66	166	93	49	125.2	2430	3380
	37	55	69	65	1.6	0.85	94	2.6	164.4	80	38	114	2499.39	3774.69
	55	55	70	35	1.45	1	100	2.3	172.6	93	38	122	2547.15	3726.22
	65	59	74	44	1.7	1.2	124	2.66	173.2	66	37	123	2290.22	4055.42
	40	60	75	36	1.76	1.2	90	2.8	174.8	69	37	124	2396.55	4110.01
Rosavin-30	14	29	45	28	0.6	0.5	23	1.45	115.8	49	50	76	2032.41	3102.16
	17	33	47	40	0.6	0.5	23	2.2	136	50	49	77	2143.85	3768.63
	17	36	60	29	0.7	0.8	24	2.4	131.6	53	43	78	1908.13	3601.93
	26	37	59	30	1	0.45	40	2.1	132.6	58	41	80	1954.69	3590.91
	30	38	48	31	0.5	0.4	29	1.8	89	60	46	67	1802.27	3202.26
	21	44	50	39	0.89	0.32	35	1.4	104.2	61	44	55	1490.69	3408.5
	17	33	47	40	0.6	0.5	23	2.2	136	50	49	77	2143.85	3768.63
	30	38	48	31	0.5	0.4	29	1.8	89	60	46	67	1802.27	3202.26
	21	44	50	39	0.89	0.32	35	1.4	104.2	61	44	55	1490.69	3408.5
	17	36	60	29	0.7	0.8	24	2.4	131.6	53	43	78	1908.13	3601.93
	26	37	59	30	1	0.45	40	2.1	132.6	58	41	80	1954.69	3590.91
	30	38	48	31	0.5	0.4	29	1.8	89	60	46	67	1802.27	3202.26
